# Supplementary material for: CUEDC2 Drives β-Catenin Nuclear Translocation and Promotes Triple-Negative Breast Cancer Tumorigenesis
Source: Cells. 2022 Sep 29;11(19):3067. doi: 10.3390/cells11193067 (PMC9563079; doi:10.3390/cells11193067)
Supplement: Supplementary file 1 [file cells-11-03067-s001.zip]

Archive with 1 entries (1 files):
- cells-1937861-supplementary.pdf
